# Supplementary material for: Functional Analysis of the Promoter Regions of Two Apoptosis-Related Genes (Bcl-2 and Cycs) and Their Regulation by Zn in Yellow Catfish
Source: Int J Mol Sci. 2021 Jun 11;22(12):6291. doi: 10.3390/ijms22126291 (PMC8230946; doi:10.3390/ijms22126291)
Supplement: Supplementary file 1 [file ijms-22-06291-s001.zip]

Archive with 1 entries (1 files):
- ijms-1234640-supplementary.pdf
